# Supplementary material for: Use of the rhizobial type III effector gene nopP to improve Agrobacterium rhizogenes-mediated transformation of Lotus japonicus
Source: Plant Methods. 2021 Jun 23;17:66. doi: 10.1186/s13007-021-00764-z (PMC8220826; doi:10.1186/s13007-021-00764-z)
Supplement: Supplementary file 1 — Additional file 1: Table S1. Strains and plasmids. Table S2. Primers used in this study. [file 13007_2021_764_MOESM1_ESM.xls]

## Sheet: Stains & plasmids
Wang et al. (2021). Plant Methods
Additional file 1: Tables S1 and S2
Use of the rhizobial type III effector gene nopP to improve Agrobacterium rhizogenes mediated transformation of Lotus japonicus
Yan Wang, Feng Yang, Peng-Fei Zhu, Asaf Khan, Zhi-Ping Xie, Christian Staehelin
Table S1: Strains and plasmids.
Plasmids/strains		Relevant characteristicsa,b	Reference/Source
pRT104		Vector containing the CaMV 35S promoter and a polyA signal, Ampr	[1]
pX-DR		Vector containing a DsRed1 (Discosoma red fluorescent protein 1) gene, Ampr	[2]
pRT104-DsRed1		A 678-bp DsRed1 fragment PCR-amplified from pX-DR, and cloned into pRT104 digested with XbaI and XhoI, Ampr	This study
pISV2678		Derivative of the binary vector pGPTV-BAR [3] with an enhanced double CaMV 35S promoter. Kanr	Schultze and Kondorosi; CNRS, Gif-sur-Yvette, France, (unpublished)
pISV-DsRed1		DsRed1 expression cassette cloned into pISV2678 digested with HindIII, Kmr	This study
pISV-DsRed1-nopL		A 1017-bp nopL fragment amplified by PCR with genomic DNA of Sinorhizobium sp. NGR234, cloned into pISV-DsRed1 with ClaI and SacI, Kanr	This study
pISV-DsRed1-nopM		A 1641-bp nopM fragment amplified by PCR with genomic DNA of NGR234; cloned into pISV-DsRed1 with ClaI and EcoRI, Kanr	This study
pISV-DsRed1-nopP		A 816-bp nopP fragment amplified by PCR with genomic DNA of NGR234; cloned into pISV-DsRed1 with ClaI and EcoRI, Kanr	This study
pISV-DsRed1-nopT		A 793-bp nopT fragment amplified by PCR with genomic DNA of NGR234; cloned into pISV-DsRed1 with ClaI and EcoRI, Kanr	This study
Escherichia coli DH5α		supE44, ΔlacU169 (φ80 lacZΔM15), hsdR17, recA1, endA1, gyrA96, thi-1, relA1	Invitrogen, Carlsbad, CA, USA
Agrobacterium rhizogenes LBA9402		Suitable for hairy root transformation, a rifampicin-resistant derivative of wild-type strain NCPPB1855, Rifr	[4]
LBA9402 pISV-DsRed1		Strain LBA9402 carrying plasmid pISV-DsRed1, Kmr	This study
LBA9402 pISV-DsRed1-nopL		Strain LBA9402 carrying plasmid pISV-DsRed1-nopL, Kmr	This study
LBA9402 pISV-DsRed1-nopM		Strain LBA9402 carrying pISV-DsRed1-nopM, Kmr	This study
LBA9402 pISV-DsRed1-nopP		Strain LBA9402 carrying pISV-DsRed1-nopP, Kmr	This study
LBA9402 pISV-DsRed1-nopT		Strain LBA9402 carrying pISV-DsRed1-nopT, Kmr	This study
Agrobacterium rhizogenes LBA1334		A. rhizogenes strain suitable for hairy root transformation, pRi1855 plasmid in C58, Rifr, Sper	[5]
LBA1334 pISV-DsRed1		Strain LBA1334 carrying pISV-DsRed1, Kmr	This study
LBA1334 pISV-DsRed1-nopP		Strain LBA1334 carrying pISV-DsRed1-nopP, Kmr	This study
Agrobacterium rhizogenes K599		Suitable for hairy root transformation, A. rhizogenes, carrying Ri plasmid pRi2659, Strr	[6]
K599 pISV-DsRed1		Strain K599 carrying pISV-DsRed1, Kmr	This study
K599 pISV-DsRed1-nopP		Strain K599 carrying pISV-DsRed1-nopP, Kmr	This study
Mesorhizobium loti MAFF303099 (Rifr)		Rifr derivative of strain MAFF303099 , Rifr	RIKEN Bioresource Center, Tsukuba, Ibaraki, Japan
Sinorhizobium sp. NGR234		Rifr derivative of Sinorhizobium (Ensifer) sp. strain NGR234 isolated from Lablab purpureus	[7]
a Ampr, Kmr, Rifr, Sper, Strr resistance to ampicillin, kanamycin and rifampicin, spectinomycin, and streptomycin respectively.
b Primer sequences are listen in Additional file 1: Table S2
References
1. Töpfer R, Matzeit V, Gronenborn B, Schell J, Steinbiss HH. A set of plant expression vectors for transcriptional and translational fusions. Nucleic Acids Res. 1987;15 (14):5890.
2. Chen S, Songkumarn P, Liu J, Wang G. A versatile zero background T-vector system for gene cloning and functional genomics. Plant Physiol. 2009;150(3):1111-1121.
3. Becker D, Kemper E, Schell J, Masterson R. New plant binary vectors with selectable markers located proximal to the left T-DNA border. Plant Mol Biol. 1992;20(6):1195-1197.
4. Hooykaas M, Hooykaas P. The genome sequence of hairy root Rhizobium rhizogenes strain LBA9402. Bioinformatics analysis suggests the presence of a new opine system in the agropine Ri plasmid. MicrobiologyOpen. 2021. doi: 10.22541/au.161339244.46256081/v1.
5. Offringa IA, Melchers LS, Regensburg-Tuink AJ, Costantino P, Schilperoort RA, Hooykaas PJ. Complementation of Agrobacterium tumefaciens tumor-inducing aux mutants by genes from the TR-region of the Ri plasmid of Agrobacterium rhizogenes. Proc Natl Acad Sci USA. 1986;83(18):6935-6939.
6. Savka MA, Ravilhon B, Noel GR, Farrand SK. Induction of hairy roots on cultivated soybean genotypes and their use to propagate the soybean cyst nematode. Phytopathology.1990;80(5):503-508.
7. Trinick MJ. Relationships amongst the fast-growing rhizobia of Lablab purpureus, Leucaena leucocephala, Mimosa spp., Acacia farnesiana and Sesbania grandiflora and their affinities with other rhizobial groups. J Appl Bacteriol. 1980;49(1):39-53.

## Sheet: Primers
Wang et al. (2021). Plant Methods
Additional file 1: Tables S1 and S2
Use of the rhizobial type III effector gene nopP to improve Agrobacterium rhizogenes mediated transformation of Lotus japonicus
Yan Wang, Feng Yang, Peng-Fei Zhu, Asaf Khan, Zhi-Ping Xie, Christian Staehelin
Table S2: Primers used in this study.
Primers	Sequences (5’→3’)	Restriction sites	Description	Product
1	GCTCTAGAACAATGGCCTCCTCCGAGAACGTC	XbaI	Amplification of DsRed1 from plasmid pX-DR	678 bp
2	CCCTCGAGTCACAGGAACAGGTGGTGGCG	XhoI
3	GCATCGATATGGATATCAATTCAACCAGC	ClaI	Amplification of nopL from genomic DNA of Sinorhizobiumsp. NGR234	1017 bp
4	GCGAGCTCTCAAATGTCAAAATCCACCGA	SacI
5	GCATCGATATGAATGTACAACGGCCCGGAC	ClaI	Amplification of nopM from genomic DNA of Sinorhizobiumsp. NGR234	1641 bp
6	CGGAATTCTCACAGCTCAAGACCGCGAC	EcoRI
7	GCATCGATATGAATGTACAACGGCCCGGAC	ClaI	Amplification of nopPfrom genomic DNA of Sinorhizobium sp. NGR234	816 bp
8	CGGAATTCTCACAGCTCAAGACCGCGAC	EcoRI
9	GCATCGATGATGCACAGTCCCATCAGTGGTTCATT	ClaI	Amplification of nopT from genomic DNA of Sinorhizobiumsp. NGR234	792 bp
10	CCGAATTCTCATGTCATCTTTTGGGTGGTC	EcoRI
11	ATGCAGATCTTCGTCAAGACCTTGAC		Primers for LjUbiquitin, used for qRT-PCR	~ 200 bp
12	ACCTCCCCTCAGACGAAGGA
13	CCCGAACACGACCAGGATCAGC		Primers for nopL, used for qRT-PCR	~ 200 bp
14	AAGCAATGACGGATTCGCCCAA
15	ATGCAGATCTTCGTCAAGACCTTGAC		Primers for nopM, used for qRT-PCR	~ 200 bp
16	ACCTCCCCTCAGACGAAGGA
17	GCGTTCTCAGAATCCCGACGAA		Primers for nopP, used for qRT-PCR	~ 200 bp
18	ACCTCCCCTCAGACGAAGGA
19	AGGTCCTGCTCCTTGTCTTCG		Primers for nopT, used for qRT-PCR	~ 200 bp
20	GAGCACCTCCCTGTTCCGAT
